# Supplementary material for: Discovery of Carbonic Anhydrase 9 as a Novel CLEC2 Ligand in a Cellular Interactome Screen
Source: Cells. 2024 Dec 17;13(24):2083. doi: 10.3390/cells13242083 (PMC11674933; doi:10.3390/cells13242083)
Supplement: Supplementary file 1 [file cells-13-02083-s001.zip]

Archive with 2 entries (2 files):
- cells-3341200-Supplementary .pdf
- Table S7.xlsx
