# Supplementary material for: Discovery of Carbonic Anhydrase 9 as a Novel CLEC2 Ligand in a Cellular Interactome Screen
Source: Cells. 2024 Dec 17;13(24):2083. doi: 10.3390/cells13242083 (PMC11674933; doi:10.3390/cells13242083)
Supplement: Supplementary file 1 [file cells-13-02083-s001.zip › Table S7.xlsx]

## Sheet: Tabelle1
Study ID	Reported Trait	PMID	Author	Date	Study N Initial	Study N Replication	Study N Cases	Index Variant ID	Index Variant RSID	P-Value	Beta	Beta CI Lower	Beta CI Upper	Odds Ratio	Odds Ratio CI Lower	Odds Ratio CI Upper	L2G Pipeline Score	Has sumstats
GCST90025960	Mean platelet volume	PMID:34226706	Barton AR	2021-07-05	445364			14_69222630_A_G	rs79527901	1.6e-172	-0.129487	-0.139163	-0.119811				0.161789	true
GCST90002346	Mean platelet volume	PMID:32888493	Chen MH	2020-09-01	460935			14_69087518_T_C	rs116735454	1.77e-141	-0.136276	-0.146821	-0.125731				0.0404679	true
GCST90002349	Mean platelet volume	PMID:32888493	Chen MH	2020-09-01	484042			14_69087518_T_C	rs116735454	3e-139							0.057852	false
GCST90002395	Mean platelet volume	PMID:32888494	Vuckovic D	2020-09-01	408112			14_69087518_T_C	rs116735454	4.6e-124	-0.135816	-0.147053	-0.124579				0.0401143	true
GCST90025960	Mean platelet volume	PMID:34226706	Barton AR	2021-07-05	445364			14_68985371_A_G	rs10220411	6e-123	-0.043271	-0.0471963	-0.0393457				0.00903003	true
GCST90025960	Mean platelet volume	PMID:34226706	Barton AR	2021-07-05	445364			14_68873825_A_C	rs181454	4.8e-94	0.0347756	0.0312437	0.0383075				0.0269786	true
NEALE2_30100_raw	Mean platelet (thrombocyte) volume		UKB Neale v2	2018-08-01	350470	0		14_69046822_C_CA	rs139599792	4.33773e-88	-0.143303	-0.157416	-0.12919				0.0399154	true
GCST90002346	Mean platelet volume	PMID:32888493	Chen MH	2020-09-01	460935			14_68985371_A_G	rs10220411	3.05e-82	-0.042023	-0.0463095	-0.0377365				0.0102998	true
GCST90002395	Mean platelet volume	PMID:32888494	Vuckovic D	2020-09-01	408112			14_68985371_A_G	rs10220411	1.6e-73	-0.0423314	-0.0469061	-0.0377567				0.0101997	true
GCST90025951	Platelet count	PMID:34226706	Barton AR	2021-07-05	444866			14_69222630_A_G	rs79527901	7.4e-63	0.0826262	0.072403	0.0928494				0.161789	true
NEALE2_30100_raw	Mean platelet (thrombocyte) volume		UKB Neale v2	2018-08-01	350470	0		14_68875533_C_T	rs2073307	1.33914e-55	-0.0406377	-0.0457076	-0.0355678				0.0109808	true
NEALE2_30100_raw	Mean platelet (thrombocyte) volume		UKB Neale v2	2018-08-01	350470	0		14_68985371_A_G	rs10220411	8.20441e-55	-0.0456147	-0.0513476	-0.0398818				0.00903003	true
GCST006287	Adolescent idiopathic scoliosis	PMID:30019117	Liu J	2018-07-17	499		196	14_69307269_G_A	rs12435957	2e-53							0.810162	false
GCST90025951	Platelet count	PMID:34226706	Barton AR	2021-07-05	444866			14_68985371_A_G	rs10220411	4.1e-51	0.0303573	0.0262097	0.0345049				0.0101997	true
GCST90002357	Platelet count	PMID:32888493	Chen MH	2020-09-01	542827			14_69152203_C_G	rs118030788	1.23e-50	0.078922	0.0685908	0.0892532				0.0351139	true
GCST90025960	Mean platelet volume	PMID:34226706	Barton AR	2021-07-05	445364			14_68912146_A_G	rs2070280	4.1e-48	0.0382104	0.032705	0.0437158				0.0111879	true
GCST90002346	Mean platelet volume	PMID:32888493	Chen MH	2020-09-01	460935			14_68872947_G_C	rs72731601	1.15e-46	-0.033317	-0.0378662	-0.0287678				0.012642	true
GCST90018969	Platelet count	PMID:34594039	Sakaue S	2021-09-30	499097			14_68958750_T_C	rs117672662	2e-46	-0.3857	-0.438542	-0.332858				0.00949186	false
GCST90026525	Platelet count	PMID:34107879	Hu Y	2021-06-09	27236			14_68958750_T_C	rs117672662	8e-45	0.3053	0.262702	0.347898				0.00949186	false
GCST90002402	Platelet count	PMID:32888494	Vuckovic D	2020-09-01	408112			14_69087518_T_C	rs116735454	2.2e-43	0.0814331	0.0698769	0.0929893				0.0437755	true
GCST90002357	Platelet count	PMID:32888493	Chen MH	2020-09-01	542827			14_68985371_A_G	rs10220411	2.63e-42	0.028418	0.0243334	0.0325026				0.00903003	true
GCST004599	Mean platelet volume	PMID:27863252	Astle WJ	2016-11-17	164454			14_69129366_A_G	rs77327054	7.722e-42	-0.136512	-0.156256	-0.116769				0.0424408	true
GCST90002395	Mean platelet volume	PMID:32888494	Vuckovic D	2020-09-01	408112			14_68872947_G_C	rs72731601	1.9e-40	-0.0330155	-0.0378753	-0.0281557				0.012642	true
NEALE2_30080_raw	Platelet count		UKB Neale v2	2018-08-01	350474	0		14_69113023_AT_A	rs1471960620	5.60782e-37	4.91338	4.15543	5.67133				0.126004	true
GCST90002402	Platelet count	PMID:32888494	Vuckovic D	2020-09-01	408112			14_68985371_A_G	rs10220411	6.6e-33	0.0286812	0.0239765	0.0333859				0.0101997	true
GCST90094627	Platelet count	PMID:34553764	Little A	2021-09-06	61200	36502		14_68958750_T_C	rs117672662	2e-30	-20.9884	-24.5768	-17.4001				0.00949186	false
GCST90002357	Platelet count	PMID:32888493	Chen MH	2020-09-01	542827			14_68875533_C_T	rs2073307	8.41e-29	0.020734	0.0170864	0.0243816				0.0103832	true
GCST003383	Platelet count	PMID:26805783	Schick UM	2016-01-21	12491	7170		14_68958750_T_C	rs117672662	1e-28	-0.604	-0.710458	-0.497542				0.00949186	false
GCST004599	Mean platelet volume	PMID:27863252	Astle WJ	2016-11-17	164454			14_68875533_C_T	rs2073307	9.726e-28	-0.0399419	-0.047114	-0.0327699				0.0113527	true
NEALE2_30080_raw	Platelet count		UKB Neale v2	2018-08-01	350474	0		14_68985371_A_G	rs10220411	2.56657e-27	1.70579	1.39702	2.01456				0.0101997	true
GCST90056183	Platelet count	PMID:34469753	Kachuri L	2021-08-26	235256	100764		14_69087518_T_C	rs116735454	4e-27							0.0319033	false
GCST90002346	Mean platelet volume	PMID:32888493	Chen MH	2020-09-01	460935			14_69202270_G_T	rs77976301	6.69e-27	0.127554	0.104289	0.150819				0.031556	true
GCST90002351	Neutrophil count	PMID:32888493	Chen MH	2020-09-01	519288			14_69386223_T_C	rs34765661	8.58e-27	0.041722	0.0340956	0.0493484				0.0443498	true
GCST90002357	Platelet count	PMID:32888493	Chen MH	2020-09-01	542827			14_68835157_C_T	rs194739	4.25e-26	-0.022363	-0.0265084	-0.0182176				0.013752	true
GCST90002355	Neutrophil count	PMID:32888493	Chen MH	2020-09-01	627215			14_69374185_A_G	rs34112413	1e-25							0.04519	false
GCST90002346	Mean platelet volume	PMID:32888493	Chen MH	2020-09-01	460935			14_68948606_C_A	rs2268981	2.46e-24	0.037073	0.0299386	0.0442074				0.0102846	true
GCST90002398	Neutrophil count	PMID:32888494	Vuckovic D	2020-09-01	408112			14_69404227_A_G	rs12884741	9.6e-24	0.0436613	0.0351424	0.0521802				0.0445834	true
GCST90002395	Mean platelet volume	PMID:32888494	Vuckovic D	2020-09-01	408112			14_69202270_G_T	rs77976301	1.2e-23	0.126897	0.10208	0.151714				0.031556	true
GCST90002402	Platelet count	PMID:32888494	Vuckovic D	2020-09-01	408112			14_68875533_C_T	rs2073307	1.2e-23	0.0212936	0.0171292	0.025458				0.104889	true
GCST90026518	Mean platelet volume	PMID:34107879	Hu Y	2021-06-09	21347			14_68958750_T_C	rs117672662	5e-23	-0.4687	-0.561665	-0.375735				0.00949186	false
GCST004599	Mean platelet volume	PMID:27863252	Astle WJ	2016-11-17	164454			14_68985371_A_G	rs10220411	1.015e-22	-0.0404231	-0.0484992	-0.0323471				0.00895188	true
NEALE2_30100_raw	Mean platelet (thrombocyte) volume		UKB Neale v2	2018-08-01	350470	0		14_69202270_G_T	rs77976301	8.02247e-22	0.151529	0.120593	0.182465				0.031556	true
GCST90002402	Platelet count	PMID:32888494	Vuckovic D	2020-09-01	408112			14_68835157_C_T	rs194739	1.5e-21	-0.0232172	-0.0279899	-0.0184445				0.0147273	true
GCST90002374	White blood cell count	PMID:32888493	Chen MH	2020-09-01	562243			14_68771185_G_A	rs72731535	1.52e-21	0.022993	0.0182694	0.0277166				0.012015	true
GCST90002395	Mean platelet volume	PMID:32888494	Vuckovic D	2020-09-01	408112			14_68948606_C_A	rs2268981	2.6e-21	0.0369034	0.0292728	0.044534				0.0102846	true
GCST007082	Hair color	PMID:30595370	Kichaev G	2018-12-27	452000			14_68781231_G_A	rs56232028	5e-21							0.012217	false
GCST90090384	Serum levels of protein GALNT16	PMID:35078996	Gudjonsson A	2022-01-25	5365			14_69326758_G_A	rs12100668	1e-20	0.173225	0.136858	0.209592				0.871855	false
GCST90025951	Platelet count	PMID:34226706	Barton AR	2021-07-05	444866			14_68909906_G_A	rs3742891	1.2e-20	-0.0264888	-0.0323773	-0.0206003				0.0111879	true
GCST90002396	Mean reticulocyte volume	PMID:32888494	Vuckovic D	2020-09-01	408112			14_69616930_G_C	rs4902741	6.4e-20	0.0257862	0.0202548	0.0313176				0.0063345	true
GCST90002334	Mean corpuscular volume	PMID:32888493	Chen MH	2020-09-01	544127			14_69616930_G_C	rs4902741	6.98e-20	0.022172	0.0174151	0.0269289				0.00675796	true
GCST90002399	Neutrophil percentage of white cells	PMID:32888494	Vuckovic D	2020-09-01	408112			14_69386223_T_C	rs34765661	7.5e-20	0.0399376	0.0313547	0.0485205				0.0442154	true
GCST90025985	White blood cell count	PMID:34226706	Barton AR	2021-07-05	444734			14_68772037_T_C	rs58638884	8.9e-20	0.0230699	0.0179515	0.0281883				0.0118693	true
GCST010302	Cutaneous melanoma or hair colour	PMID:32341527	Landi MT	2020-04-27	764610			14_68760214_T_C	rs11625064	2e-19							0.0127671	false
GCST90025989	Insulin-like growth factor 1 levels	PMID:34226706	Barton AR	2021-07-05	435516			14_69454957_T_C	rs2232058	2.8e-19	0.0225442	0.0172505	0.0278379				0.0533554	true
GCST90002359	Platelet count	PMID:32888493	Chen MH	2020-09-01	9367			14_68958750_T_C	rs117672662	1e-18	-0.317111	-0.38746	-0.246762				0.00949186	false
NEALE2_30100_raw	Mean platelet (thrombocyte) volume		UKB Neale v2	2018-08-01	350470	0		14_68949245_C_T	rs2268979	1.86844e-18	0.0429282	0.0333292	0.0525272				0.0123492	true
GCST90002374	White blood cell count	PMID:32888493	Chen MH	2020-09-01	562243			14_69395659_C_A	rs71423358	2.62e-18	0.032537	0.025234	0.03984				0.044682	true
GCST90002322	Mean corpuscular hemoglobin	PMID:32888493	Chen MH	2020-09-01	486823			14_69694436_C_T	rs72723899	3.45e-18	0.022056	0.0170874	0.0270246				0.00684007	true
GCST90002392	Mean corpuscular volume	PMID:32888494	Vuckovic D	2020-09-01	408112			14_69616930_G_C	rs4902741	3.5e-18	0.0236912	0.0183502	0.0290322				0.00625401	true
GCST90025964	Red blood cell count	PMID:34226706	Barton AR	2021-07-05	445305			14_68796357_G_A	rs6573857	5e-18	0.0183471	0.0141693	0.0225249				0.0121064	true
GCST90002397	Mean spheric corpuscular volume	PMID:32888494	Vuckovic D	2020-09-01	408112			14_68792124_C_G	rs927292	1.1e-17	-0.0190545	-0.0234157	-0.0146933				0.0104972	true
GCST90018968	Neutrophil count	PMID:34594039	Sakaue S	2021-09-30	432666			14_69386223_T_C	rs34765661	2e-17	0.0358	0.0275389	0.0440611				0.0453845	false
GCST90002346	Mean platelet volume	PMID:32888493	Chen MH	2020-09-01	460935			14_68961181_A_G	rs7140693	2.25e-17	0.086156	0.0662561	0.106056				0.0198734	true
GCST009597	Multiple sclerosis	PMID:31604244	International Multiple Sclerosis Genetics Consortium	2019-09-01	41505	74299	14802	14_68786647_A_T	rs12434551	4e-17							0.0121131	false
GCST90002407	White blood cell count	PMID:32888494	Vuckovic D	2020-09-01	408112			14_68772502_T_TAATAA	rs151130336	4.5e-17	0.0240666	0.018451	0.0296822				0.0122117	true
NEALE2_30140_raw	Neutrophill count		UKB Neale v2	2018-08-01	349856	0		14_69404227_A_G	rs12884741	6.08643e-17	0.0568135	0.0434999	0.0701271				0.0448308	true
GCST90002378	White blood cell count	PMID:32888493	Chen MH	2020-09-01	746667			14_69374185_A_G	rs34112413	8e-17							0.0449593	false
GCST90002357	Platelet count	PMID:32888493	Chen MH	2020-09-01	542827			14_68836125_G_A	rs77914445	8.72e-17	0.021408	0.0163688	0.0264472				0.0134137	true
GCST90002357	Platelet count	PMID:32888493	Chen MH	2020-09-01	542827			14_69050487_T_C	rs74580154	1.09e-16	-0.07352	-0.0908797	-0.0561603				0.137239	true
GCST90002394	Monocyte percentage of white cells	PMID:32888494	Vuckovic D	2020-09-01	408112			14_69445565_G_GTTAG		1.8e-16	-0.035472	-0.0439162	-0.0270278				0.0396289	true
GCST90025989	Insulin-like growth factor 1 levels	PMID:34226706	Barton AR	2021-07-05	435516			14_68793846_G_C	rs12889006	2.9e-16	-0.0160794	-0.0199861	-0.0121727				0.0128495	true
GCST90002351	Neutrophil count	PMID:32888493	Chen MH	2020-09-01	519288			14_68813441_C_T	rs72731564	2.95e-16	0.020208	0.0153668	0.0250492				0.0124445	true
GCST90025960	Mean platelet volume	PMID:34226706	Barton AR	2021-07-05	445364			14_68961181_A_G	rs7140693	6.2e-16	0.0724468	0.0542349	0.0906587				0.0145608	true
NEALE2_30080_raw	Platelet count		UKB Neale v2	2018-08-01	350474	0		14_68869915_G_C	rs17106441	6.286e-16	1.2249	0.927917	1.52188				0.0103832	true
GCST007069	Red blood cell count	PMID:30595370	Kichaev G	2018-12-27	445000			14_68805602_G_T	rs4899258	8e-16							0.0101495	false
GCST004616	Platelet distribution width	PMID:27863252	Astle WJ	2016-11-17	164433			14_69023754_T_G	rs73275566	9.717e-16	-0.0495967	-0.061702	-0.0374915				0.0465573	true
GCST007020	Male-pattern baldness	PMID:30573740	Yap CX	2018-12-20	205327			14_69711620_T_C	rs945310	1e-15	0.0404576	0.0305787	0.0503365				0.00614754	false
GCST90002390	Mean corpuscular hemoglobin	PMID:32888494	Vuckovic D	2020-09-01	408112			14_69616930_G_C	rs4902741	1e-15	0.0219589	0.0165666	0.0273512				0.0063345	true
GCST90025963	Mean corpuscular volume	PMID:34226706	Barton AR	2021-07-05	444035			14_69704038_G_T	rs56399658	1e-15	0.0170346	0.0125547	0.0215145				0.00705816	true
GCST90002363	Red blood cell count	PMID:32888493	Chen MH	2020-09-01	545203			14_68844707_C_T	rs194729	1e-15	-0.015833	-0.0197001	-0.0119659				0.0142548	true
GCST90002401	Platelet distribution width	PMID:32888494	Vuckovic D	2020-09-01	408112			14_69020990_G_T	rs10136273	1e-15	-0.0278575	-0.0346629	-0.0210521				0.0154283	true
GCST90002407	White blood cell count	PMID:32888494	Vuckovic D	2020-09-01	408112			14_69450193_T_TA	rs141509434	1e-15	0.0342616	0.0258656	0.0426576				0.0474078	true
GCST90025975	Mean reticulocyte volume	PMID:34226706	Barton AR	2021-07-05	436944			14_69704038_G_T	rs56399658	2e-15	0.0172899	0.0125621	0.0220177				0.00705816	true
GCST004603	Platelet count	PMID:27863252	Astle WJ	2016-11-17	166066			14_69023286_C_T	rs28535566	2e-15	0.0474711	0.0357678	0.0591743				0.0481948	true
GCST90002298	Eosinophil counts	PMID:32888493	Chen MH	2020-09-01	474237			14_68822595_A_C	rs1274955	3e-15	-0.018938	-0.023644	-0.014232				0.0126782	true
GCST006585_741	Blood protein levels [GALNT16; 8923_94_3]	PMID:30072576	Emilsson V	2018-08-02	3200			14_69326758_G_A	rs12100668	4e-15	0.193838	0.14547	0.242205				0.871855	false
GCST90002397	Mean spheric corpuscular volume	PMID:32888494	Vuckovic D	2020-09-01	408112			14_69616930_G_C	rs4902741	5e-15	0.0215085	0.0161181	0.0268989				0.00626492	true
GCST007070	White blood cell count	PMID:30595370	Kichaev G	2018-12-27	444000			14_69374185_A_G	rs34112413	5e-15							0.0467044	false
GCST90025975	Mean reticulocyte volume	PMID:34226706	Barton AR	2021-07-05	436944			14_69726345_C_T	rs2766466	6e-15	0.0225822	0.0169186	0.0282458				0.00665363	true
GCST90025977	Neutrophil count	PMID:34226706	Barton AR	2021-07-05	443782			14_68772037_T_C	rs58638884	6e-15	0.0197091	0.0145184	0.0248998				0.0123771	true
GCST90025951	Platelet count	PMID:34226706	Barton AR	2021-07-05	444866			14_68820766_T_C	rs194742	6e-15	-0.0193422	-0.0242475	-0.0144369				0.0160126	true
GCST90025977	Neutrophil count	PMID:34226706	Barton AR	2021-07-05	443782			14_69441891_A_T	rs71423360	6e-15	0.0459356	0.0345178	0.0573534				0.0240759	true
GCST90014023	Type 1 diabetes	PMID:34012112	Chiou J	2021-05-19	520580		18942	14_68793794_C_G	rs17106304	7e-15				1.12227	1.09015	1.15533	0.0103609	true
GCST90018749	Platelet count	PMID:34594039	Sakaue S	2021-09-30	148623			14_68903246_C_T	rs3784134	7e-15	0.0340732	0.0254941	0.0426523				0.0112722	false
GCST90002403	Red blood cell count	PMID:32888494	Vuckovic D	2020-09-01	408112			14_68843795_C_T	rs174213	7e-15	-0.0174638	-0.021863	-0.0130646				0.0140559	true
GCST90025962	Mean corpuscular hemoglobin concentration	PMID:34226706	Barton AR	2021-07-05	443081			14_69704038_G_T	rs56399658	8e-15	0.0176253	0.0130935	0.0221571				0.00705816	true
GCST90025956	HDL cholesterol levels	PMID:34226706	Barton AR	2021-07-05	400754			14_68793794_C_G	rs17106304	1.6e-14	-0.0157165	-0.0198384	-0.0115946				0.010651	true
GCST90025955	Apolipoprotein A1 levels	PMID:34226706	Barton AR	2021-07-05	398508			14_68793794_C_G	rs17106304	2.9e-14	-0.016324	-0.0205896	-0.0120584				0.0285855	true
GCST010241	Apolipoprotein A1 levels	PMID:32203549	Richardson TG	2020-03-23	393193			14_68806373_A_G	rs367677	4e-14	0.0174973	0.0129616	0.022033				0.0118032	false
GCST90025966	Gamma glutamyl transferase levels	PMID:34226706	Barton AR	2021-07-05	437651			14_69236441_A_G	rs3211166	4.9e-14	0.0139465	0.00975635	0.0181366				0.247036	true
NEALE2_30200_raw	Neutrophill percentage		UKB Neale v2	2018-08-01	349861	0		14_69386223_T_C	rs34765661	7.7e-14	0.302996	0.223554	0.382438				0.0444237	true
GCST004122	Fibrinogen levels	PMID:28107422	de Vries PS	2017-01-20	91953			14_68821715_A_G	rs194741	8e-14							0.0134953	false
GCST90025969	Hemoglobin levels	PMID:34226706	Barton AR	2021-07-05	445373			14_68796357_G_A	rs6573857	8.5e-14	0.0166561	0.0123347	0.0209775				0.0120441	true
GCST007068	Mean corpuscular hemoglobin	PMID:30595370	Kichaev G	2018-12-27	443000			14_69616930_G_C	rs4902741	1e-13							0.00614929	false
GCST010242	HDL cholesterol levels	PMID:32203549	Richardson TG	2020-03-23	403943			14_68806373_A_G	rs367677	1e-13	0.0167198	0.0123157	0.0211239				0.0118032	false
GCST90002389	Lymphocyte percentage of white cells	PMID:32888494	Vuckovic D	2020-09-01	408112			14_69386223_T_C	rs34765661	1e-13	-0.0324756	-0.0410333	-0.0239179				0.0447765	true
GCST90002363	Red blood cell count	PMID:32888493	Chen MH	2020-09-01	545203			14_68781540_C_T	rs72731550	1.62e-13	0.017942	0.0131792	0.0227048				0.012097	true
GCST90002402	Platelet count	PMID:32888494	Vuckovic D	2020-09-01	408112			14_69239686_C_A	rs118107222	1.9e-13	-0.0724685	-0.0917705	-0.0531665				0.356693	true
GCST90025976	Mean sphered cell volume	PMID:34226706	Barton AR	2021-07-05	437736			14_69727846_C_A	rs1275824	2.8e-13	0.0175481	0.0128443	0.0222519				0.0112839	true
GCST90002302	Eosinophil counts	PMID:32888493	Chen MH	2020-09-01	583850			14_68835118_T_C	rs194740	3e-13							0.0130231	false
GCST90002397	Mean spheric corpuscular volume	PMID:32888494	Vuckovic D	2020-09-01	408112			14_69725647_CAA_C	rs76831525	3.1e-13	0.0218476	0.0159753	0.0277199				0.0117799	true
GCST011520	Insulin-like growth factor 1 levels	PMID:33587031	Sinnott-Armstrong N	2021-02-15	317114			14_68816213_A_G	rs168961	4e-13	0.00482449	0.00352121	0.00612777				0.0106905	false
GCST004121	Fibrinogen levels	PMID:28107422	de Vries PS	2017-01-20	91953			14_68828731_T_C	rs194714	4e-13							0.0129584	false
NEALE2_30260_raw	Mean reticulocyte volume		UKB Neale v2	2018-08-01	344728	0		14_69616930_G_C	rs4902741	6.57e-13	0.176897	0.128664	0.22513				0.0063345	true
GCST007065	Eosinophil counts	PMID:30595370	Kichaev G	2018-12-27	440000			14_68773362_A_G	rs11624310	7e-13							0.0123898	false
GCST007087	Systolic blood pressure	PMID:30595370	Kichaev G	2018-12-27	422000			14_68794755_A_G	rs2236262	1e-12							0.0126306	false
GCST90002400	Plateletcrit	PMID:32888494	Vuckovic D	2020-09-01	408112			14_68820766_T_C	rs194742	1.2e-12	-0.0203256	-0.0259293	-0.0147219				0.0157975	true
GCST90013405	Liver enzyme levels (alanine transaminase)	PMID:33972514	Pazoki R	2021-05-10	437267	315572		14_69110876_CAAAAAAAAAAAAAAA_C	rs1223071550	1.3e-12	0.00289785	0.00206879	0.00372691				0.0648742	true
GCST90002398	Neutrophil count	PMID:32888494	Vuckovic D	2020-09-01	408112			14_68813441_C_T	rs72731564	1.4e-12	0.0195948	0.0141767	0.0250129				0.0125263	true
GCST90002381	Eosinophil counts	PMID:32888494	Vuckovic D	2020-09-01	408112			14_68831269_C_T	rs1296535	1.7e-12	-0.0181938	-0.0232497	-0.0131379				0.0130231	true
GCST004599	Mean platelet volume	PMID:27863252	Astle WJ	2016-11-17	164454			14_69239686_C_A	rs118107222	1.726e-12	0.117178	0.0846243	0.149733				0.210294	true
GCST000392	Type 1 diabetes	PMID:19430480	Barrett JC	2009-05-10	16559	13279	7514	14_68796882_T_C	rs1465788	2e-12							0.0101974	false
GCST003194	Fibrinogen levels	PMID:26561523	de Vries PS	2015-11-10	120246			14_68806373_A_G	rs367677	2e-12	0.0077	0.00555457	0.00984543				0.0118032	false
GCST006571	Educational attainment (MTAG) [MTAG]	PMID:30038396	Lee JJ	2018-07-23	1131438			14_69286652_T_G	rs12890931	3e-12	-0.0095	-0.0121685	-0.00683151				0.872978	false
NEALE2_1747_1	Blonde | hair colour (natural; before greying)		UKB Neale v2	2018-08-01	360270	0	41178	14_68771208_C_T	rs72731537	3.194e-12				0.934569	0.916951	0.952526	0.0142715	true
GCST90002351	Neutrophil count	PMID:32888493	Chen MH	2020-09-01	519288			14_69437766_T_C	rs72625683	4.28e-12	-0.030951	-0.0397004	-0.0222016				0.0790126	true
GCST90013534	Rheumatoid arthritis	PMID:33310728	Ha E	2020-12-11	311292		22628	14_68793871_C_T	rs3825568	6e-12				1.08	1.05658	1.10394	0.0127694	false
GCST006988	Blond vs, brown/black hair color	PMID:30531825	Morgan MD	2018-12-10	323317			14_68771208_C_T	rs72731537	7e-12							0.0135692	false
GCST006570	Cognitive performance (MTAG) [MTAG]	PMID:30038396	Lee JJ	2018-07-23	402382			14_69250240_T_C	rs17106817	8e-12	-0.0176	-0.0226443	-0.0125557				0.432624	false
GCST90002400	Plateletcrit	PMID:32888494	Vuckovic D	2020-09-01	408112			14_69719723_G_A	rs4902750	8.3e-12	-0.0200901	-0.0258531	-0.0143271				0.00760339	true
GCST90002310	Hemoglobin concentration	PMID:32888493	Chen MH	2020-09-01	563946			14_68843795_C_T	rs174213	1.01e-11	-0.013447	-0.017316	-0.00957796				0.0143611	true
GCST90025976	Mean sphered cell volume	PMID:34226706	Barton AR	2021-07-05	437736			14_68793794_C_G	rs17106304	1.1e-11	-0.0123748	-0.0163026	-0.00844704				0.0108118	true
NEALE2_30110_raw	Platelet distribution width		UKB Neale v2	2018-08-01	350470	0		14_69022798_A_G	rs10142364	1.577e-11	-0.0132889	-0.0171528	-0.00942496				0.0676279	true
GCST90002405	Reticulocyte count	PMID:32888494	Vuckovic D	2020-09-01	408112			14_68771185_G_A	rs72731535	1.6e-11	0.0189892	0.0134663	0.0245121				0.0123749	true
GCST90002304	Hematocrit	PMID:32888493	Chen MH	2020-09-01	562259			14_68843795_C_T	rs174213	1.65e-11	-0.013314	-0.017187	-0.00944104				0.0124689	true
GCST90000059	Diastolic blood pressure	PMID:33230300	Surendran P	2020-11-23	810865	354096		14_68811487_C_T	rs4899260	1.668e-11	0.0121941	0.00864405	0.0157441				0.0127567	true
GCST004131	Inflammatory bowel disease	PMID:28067908	de Lange KM	2017-01-09	59957		25042	14_68816170_C_T	rs194746	1.836e-11				1.08687	1.06077	1.11361	0.0111195	true
GCST90012112	Total testosterone levels	PMID:32042192	Ruth KS	2020-02-10	230454			14_68815795_G_T	rs55885232	1.9e-11	-0.0251367	-0.0322181	-0.0180553				0.0124173	true
GCST90002384	Hemoglobin	PMID:32888494	Vuckovic D	2020-09-01	408112			14_68844707_C_T	rs194729	1.9e-11	-0.0152593	-0.0197163	-0.0108023				0.0124651	true
GCST90025979	Alanine aminotransferase levels	PMID:34226706	Barton AR	2021-07-05	437724			14_69132766_G_T	rs12432645	1.9e-11	0.0155112	0.0109067	0.0201157				0.116824	true
GCST005991	Platelet count	PMID:29403010	Kanai M	2018-02-05	108208			14_68929672_T_C	rs3784138	2e-11							0.0130093	false
NEALE2_23106_raw	Impedance of whole body		UKB Neale v2	2018-08-01	354795	0		14_69771596_G_T	rs147871553	2.2692e-11	-4.10711	-5.31079	-2.90343				0.00689657	true
NEALE2_30010_raw	Red blood cell (erythrocyte) count		UKB Neale v2	2018-08-01	350475	0		14_68843795_C_T	rs174213	2.4947e-11	-0.0059336	-0.00767619	-0.00419101				0.0127409	true
GCST90025968	Systolic blood pressure	PMID:34226706	Barton AR	2021-07-05	422713			14_68793871_C_T	rs3825568	3.2e-11	-0.0144645	-0.0185206	-0.0104084				0.0125049	true
NEALE2_30180_raw	Lymphocyte percentage		UKB Neale v2	2018-08-01	349861	0		14_69386223_T_C	rs34765661	3.4391e-11	-0.232778	-0.301628	-0.163928				0.0464366	true
GCST90002383	Hematocrit	PMID:32888494	Vuckovic D	2020-09-01	408112			14_68843795_C_T	rs174213	3.6e-11	-0.015101	-0.0195721	-0.0106299				0.0124689	true
GCST006627	Diastolic blood pressure	PMID:30224653	Evangelou E	2018-09-17	757601			14_68793311_G_A	rs57786342	4e-11	0.1423	0.100067	0.184533				0.0124988	false
GCST010557	Type 2 diabetes	PMID:32541925	Vujkovic M	2020-06-15	1407282		228499	14_68992512_A_C	rs242105	4e-11	0.039	0.0274253	0.0505747				0.0199908	false
NEALE2_23108_raw	Impedance of leg (left)		UKB Neale v2	2018-08-01	354811	0		14_69771596_G_T	rs147871553	4.0242e-11	-1.96392	-2.54684	-1.381				0.00710076	true
GCST90025988	Red cell distribution width	PMID:34226706	Barton AR	2021-07-05	441263			14_68796357_G_A	rs6573857	4.6e-11	-0.0133263	-0.0176152	-0.00903741				0.011933	true
GCST010002	Refractive error	PMID:32231278	Hysi PG	2020-03-30	542934			14_69236441_A_G	rs3211166	6e-11							0.0983608	false
GCST006442	Educational attainment (years of education)	PMID:30038396	Lee JJ	2018-07-23	1131881			14_69280329_G_A	rs11158800	7e-11	-0.0091	-0.0118353	-0.00636469				0.872494	false
GCST90000025	Appendicular lean mass	PMID:33097823	Pei YF	2020-10-23	450243			14_69771596_G_T	rs147871553	7.757e-11	0.0483	0.033796	0.062804				0.00721683	true
NEALE2_23107_raw	Impedance of leg (right)		UKB Neale v2	2018-08-01	354817	0		14_69771596_G_T	rs147871553	8.06e-11	-1.93546	-2.5191	-1.35182				0.00710988	true
GCST011520	Insulin-like growth factor 1 levels	PMID:33587031	Sinnott-Armstrong N	2021-02-15	317114			14_69196622_CTT_C	rs1426301321	1e-10	-0.00434271	-0.0056589	-0.00302652				0.0448639	false
GCST010988	Adult body size	PMID:32376654	Richardson TG	2020-05-06	453169			14_69323038_T_G	rs3902951	1e-10	0.010523	0.00733369	0.0137123				0.85507	false
GCST006442_2	Educational attainment (years of education) [conditional-joint]	PMID:30038396	Lee JJ	2018-07-23	1131881			14_69286652_T_G	rs12890931	1e-10	-0.0094	-0.0122489	-0.00655105				0.87193	false
GCST006568	Highest math class taken (MTAG) [MTAG]	PMID:30038396	Lee JJ	2018-07-23	811539			14_69280329_G_A	rs11158800	1e-10	-0.0107	-0.013943	-0.00745705				0.872494	false
NEALE2_2080	Frequency of tiredness / lethargy in last 2 weeks		UKB Neale v2	2018-08-01	350580	0		14_69236871_G_C	rs4902704	1.01251e-10	0.012975	0.00904153	0.0169085				0.106557	true
NEALE2_23111_raw	Leg fat percentage (right)		UKB Neale v2	2018-08-01	354811	0		14_69286652_T_G	rs12890931	1.20002e-10	0.0875448	0.0608988	0.114191				0.752707	true
NEALE2_23115_raw	Leg fat percentage (left)		UKB Neale v2	2018-08-01	354791	0		14_69286652_T_G	rs12890931	1.3714e-10	0.0829603	0.0576298	0.108291				0.778719	true
NEALE2_30140_raw	Neutrophill count		UKB Neale v2	2018-08-01	349856	0		14_68813441_C_T	rs72731564	1.60581e-10	0.0276302	0.019162	0.0360984				0.0126693	true
GCST90025973	Bilirubin levels	PMID:34226706	Barton AR	2021-07-05	436055			14_68772037_T_C	rs58638884	1.7e-10	0.0138068	0.00908197	0.0185316				0.0125122	true
NEALE2_30090_raw	Platelet crit		UKB Neale v2	2018-08-01	350471	0		14_68837250_C_CTG	rs111399156	1.70491e-10	-0.000875895	-0.00114473	-0.000607063				0.0130509	true
NEALE2_30130_raw	Monocyte count		UKB Neale v2	2018-08-01	349856	0		14_69601822_C_T	rs145876586	1.7307e-10	0.0232252	0.0160943	0.0303561				0.0208309	true
GCST010303	Nevus count or cutaneous melanoma	PMID:32341527	Landi MT	2020-04-27	477725			14_68760214_T_C	rs11625064	2e-10							0.0133809	false
GCST90025972	Reticulocyte count	PMID:34226706	Barton AR	2021-07-05	437291			14_68793654_T_A	rs72731554	2e-10	0.0154047	0.0104712	0.0203382				0.0136315	true
GCST90002382	Eosinophil percentage of white cells	PMID:32888494	Vuckovic D	2020-09-01	408112			14_68773362_A_G	rs11624310	2.9e-10	0.0135578	0.00934166	0.0177739				0.0110515	true
GCST90002388	Lymphocyte counts	PMID:32888494	Vuckovic D	2020-09-01	408112			14_68781231_G_A	rs56232028	2.9e-10	0.0176171	0.0121397	0.0230945				0.0136923	true
GCST90002347	Mean platelet volume	PMID:32888493	Chen MH	2020-09-01	2810			14_68958750_T_C	rs117672662	3e-10	0.5063	0.348754	0.663846				0.00949186	false
GCST90002396	Mean reticulocyte volume	PMID:32888494	Vuckovic D	2020-09-01	408112			14_68773034_G_A	rs11621104	3e-10	-0.0134645	-0.0176537	-0.00927531				0.0107911	true
GCST001725	Inflammatory bowel disease	PMID:23128233	Jostins L	2012-11-01	34366	42698	12924	14_68807188_T_C	rs194749	3e-10				1.075	1.05108	1.09947	0.0118341	false
GCST90025964	Red blood cell count	PMID:34226706	Barton AR	2021-07-05	445305			14_69727846_C_A	rs1275824	4.5e-10	-0.0157564	-0.0205221	-0.0109907				0.0107567	true
NEALE2_30080_raw	Platelet count		UKB Neale v2	2018-08-01	350474	0		14_69202270_G_T	rs77976301	4.81307e-10	-5.29168	-6.95774	-3.62562				0.0283345	true
GCST90000529	Type 1 diabetes	PMID:33830302	Inshaw JRJ	2021-04-08	17685		7467	14_68792124_C_G	rs927292	5.23485e-10				1.16098	1.10757	1.21697	0.0105288	true
GCST90025981	Diastolic blood pressure	PMID:34226706	Barton AR	2021-07-05	422713			14_68793311_G_A	rs57786342	6e-10	0.0163132	0.0113127	0.0213136				0.0128158	true
GCST007464	Smoking cessation (MTAG)	PMID:30643251	Liu M	2019-01-14	820192			14_69018630_G_A	rs440712	6e-10	0.00986341	0.00674048	0.0129863				0.0908958	false
GCST007084	Neuroticism	PMID:30595370	Kichaev G	2018-12-27	372000			14_69237335_A_G	rs4899292	8e-10							0.161176	false
GCST007039	Body mass index	PMID:30595370	Kichaev G	2018-12-27	458000			14_69323038_T_G	rs3902951	8e-10							0.85507	false
NEALE2_20002_1111	Asthma | non-cancer illness code; self-reported		UKB Neale v2	2018-08-01	361141	0	41934	14_68793871_C_T	rs3825568	9.95663e-10				0.955982	0.942276	0.969886	0.0122734	true
GCST007069	Red blood cell count	PMID:30595370	Kichaev G	2018-12-27	445000			14_69727846_C_A	rs1275824	1e-09							0.00958116	false
GCST007074	Red cell distribution width	PMID:30595370	Kichaev G	2018-12-27	445000			14_68792124_C_G	rs927292	1e-09							0.0101974	false
GCST90000025	Appendicular lean mass	PMID:33097823	Pei YF	2020-10-23	450243			14_69028273_G_A	rs74436776	1.106e-09	-0.0122	-0.01612	-0.00828				0.0316281	true
GCST004132	Crohn's disease	PMID:28067908	de Lange KM	2017-01-09	40266		12194	14_68816170_C_T	rs194746	1.243e-09				1.10241	1.06817	1.13775	0.0114101	true
GCST90019384	SPARC-related modular calcium-binding protein 1 measurement	PMID:33328453	Pietzner M	2020-12-16	10708			14_69855092_G_A	rs2332171	1.506e-09	0.1127	0.076048	0.149352				0.0457818	true
GCST90025985	White blood cell count	PMID:34226706	Barton AR	2021-07-05	444734			14_69441891_A_T	rs71423360	1.8e-09	0.0345816	0.0233184	0.0458448				0.0240759	true
GCST90002363	Red blood cell count	PMID:32888493	Chen MH	2020-09-01	545203			14_69694436_C_T	rs72723899	1.99e-09	-0.014709	-0.019511	-0.009907				0.00644028	true
GCST007069	Red blood cell count	PMID:30595370	Kichaev G	2018-12-27	445000			14_69272319_T_C	rs8016075	2e-09							0.714886	false
GCST009871	Body mass index	PMID:31669095	Zhu Z	2019-10-24	457822			14_69324061_G_T	rs35277540	2e-09							0.85507	false
GCST90038604	Hypertension	PMID:33959723	Donertas HM	2021-04-08	484598		129909	14_68793311_G_A	rs57786342	2.3e-09				1.00622	1.00418	1.00827	0.0128107	true
GCST006940	Neurociticism	PMID:29500382	Nagel M	2018-03-02	380506			14_69236871_G_C	rs4902704	2.38e-09	0.0141562	0.00950862	0.0188038				0.10568	true
NEALE2_23099_raw	Body fat percentage		UKB Neale v2	2018-08-01	354628	0		14_69286652_T_G	rs12890931	2.74934e-09	0.0929175	0.0622892	0.123546				0.698215	true
NEALE2_6152_8	Asthma | blood clot; dvt; bronchitis; emphysema; asthma; rhinitis; eczema; allergy diagnosed by doctor		UKB Neale v2	2018-08-01	360527	0	41633	14_68793871_C_T	rs3825568	2.876e-09				0.957057	0.943292	0.971022	0.0124134	true
GCST90018575	Asthma	PMID:34594039	Sakaue S	2021-09-30	175948		13015	14_68844624_G_A	rs79509103	3e-09	-0.0884266	-0.117646	-0.0592075				0.013171	false
GCST90018981	Medication use (drugs used in diabetes)	PMID:34594039	Sakaue S	2021-09-30	484639		45787	14_68970424_G_A	rs35399713	3e-09	0.0604	0.0404418	0.0803582				0.0179307	false
NEALE2_6138_1	College or university degree | qualifications		UKB Neale v2	2018-08-01	357549	0	115981	14_69008158_T_TC	rs5809412	3.46384e-09				0.970669	0.96113	0.980303	0.0597245	true
GCST004608	Granulocyte percentage of myeloid white cells	PMID:27863252	Astle WJ	2016-11-17	169545			14_69434073_C_A	rs71423359	3.757e-09	0.0432994	0.0289019	0.0576969				0.0468859	true
GCST90018957	Hemoglobin	PMID:34594039	Sakaue S	2021-09-30	502921			14_68797847_C_CT	rs34160920	4e-09	0.0123	0.00820292	0.0163971				0.0102618	false
GCST90019495	Apolipoprotein A1 levels	PMID:33462484	Sinnott-Armstrong N	2021-01-18	323833			14_68805602_G_T	rs4899258	4e-09	-0.0161	-0.0214628	-0.0107372				0.0103513	false
GCST009004	Body mass index	PMID:30239722	Pulit SL	2018-09-14	806834			14_69286652_T_G	rs12890931	4e-09	0.0103	0.00686911	0.0137309				0.870576	false
GCST005316	Intelligence (MTAG)	PMID:29326435	Hill WD	2018-01-11	248482			14_69108337_A_G	rs1710990	5e-09	0.018935	0.0125879	0.0252821				0.0407402	false
NEALE2_6164_2	Other exercises (eg: swimming; cycling; keep fit; bowling) | types of physical activity in last 4 weeks		UKB Neale v2	2018-08-01	359263	0	174242	14_69050777_G_A	rs10135971	5.19307e-09				0.971495	0.962112	0.980968	0.0679657	true
NEALE2_30270_raw	Mean sphered cell volume		UKB Neale v2	2018-08-01	344729	0		14_69494257_C_T	rs61982429	5.35768e-09	-0.109808	-0.146688	-0.0729282				0.0128349	true
GCST006586	Urinary albumin excretion	PMID:30220432	Haas ME	2018-09-06	382500			14_68835682_G_A	rs4288924	5.65736e-09	-0.00979741	-0.0130931	-0.00650175				0.0108519	true
GCST90000062	Systolic blood pressure	PMID:33230300	Surendran P	2020-11-23	810865	354096		14_68811487_C_T	rs4899260	5.662e-09	0.0105383	0.00699322	0.0140833				0.0127567	true
GCST010681	Type 1 diabetes	PMID:32005708	Forgetta V	2020-01-31	24840	13872	9266	14_68835157_C_T	rs194739	5.679e-09				0.851292	0.806464	0.898612	0.0139903	true
GCST90025956	HDL cholesterol levels	PMID:34226706	Barton AR	2021-07-05	400754			14_69102025_A_G	rs9323522	5.8e-09	0.0119874	0.00785211	0.0161227				0.0337912	true
GCST009640	Urinary albumin-to-creatinine ratio [EA]	PMID:31630189	Casanova F	2019-10-20	437027	60130		14_68818547_G_A	rs4899263	6e-09	-0.012	-0.0160435	-0.00795651				0.0136124	false
GCST007339	Neuroticism	PMID:30643256	Baselmans BML	2019-01-14	523783	59206		14_69142781_T_C	rs1147479	6e-09	-0.00901902	-0.0120581	-0.00598				0.113308	false
GCST007340	Depressive symptoms	PMID:30643256	Baselmans BML	2019-01-14	1067913	228033		14_69142781_T_C	rs1147479	6e-09	-0.00574483	-0.00768059	-0.00380906				0.113308	false
GCST007468	Smoking initiation (ever regular vs never regular) (MTAG)	PMID:30643251	Liu M	2019-01-14	1359002			14_69336483_G_A	rs1275679	6e-09	-0.00632623	-0.0084579	-0.00419456				0.768619	false
GCST006572	Cognitive performance	PMID:30038396	Lee JJ	2018-07-23	257841			14_69241524_G_A	rs1043254	6.61e-09	-0.01967	-0.0263144	-0.0130256				0.193122	true
NEALE2_30020_raw	Haemoglobin concentration		UKB Neale v2	2018-08-01	350474	0		14_68800978_A_T	rs1595260	7.14607e-09	0.0149013	0.00985491	0.0199477				0.0106912	true
NEALE2_1960	Fed-up feelings		UKB Neale v2	2018-08-01	353764	0	143332	14_69237335_A_G	rs4899292	7.74228e-09				1.02944	1.01935	1.03962	0.160573	true
GCST006951	Feeling hurt	PMID:29500382	Nagel M	2018-03-02	372047			14_69195388_A_G	rs2102923	7.791e-09	0.0139333	0.00920281	0.0186639				0.136915	true
GCST90011875	Cognitive aspects of educational attainment	PMID:33414549	Demange PA	2021-01-07	257700			14_69241524_G_A	rs1043254	8e-09	-0.0421065	-0.0564134	-0.0277996				0.120817	false
GCST90013791	Type 1 diabetes		Crouch D	2021-02-22	7977	3983	0	14_68847342_G_A	rs434943	8.21878e-09				0.905642	0.875628	0.936685	0.0111556	true
GCST007341	Well-being spectrum (multivariate analysis)	PMID:30643256	Baselmans BML	2019-01-14	2083151	287239		14_69148262_G_A	rs1147478	9e-09	-0.00549334	-0.00736631	-0.00362036				0.105678	false
GCST006571	Educational attainment (MTAG) [MTAG]	PMID:30038396	Lee JJ	2018-07-23	1131438			14_68959900_C_T	rs4902681	1e-08	-0.0084	-0.0112729	-0.00552707				0.00884727	false
GCST011427_551	Protein quantitative trait loci (liver) [SERPINH1]	PMID:32778093	He B	2020-08-10	287			14_68898236_A_G	rs3784133	1e-08	0.02851	0.0187591	0.0382609				0.0113807	false
GCST002147_2	Fibrinogen [EA]	PMID:23969696	Sabater-Lleal M	2013-08-22	91323	9870		14_68847342_G_A	rs434943	1e-08	0.007	0.00460589	0.00939411				0.0144028	false
GCST90010715	Arthritis (juvenile idiopathic)	PMID:33106285	Lopez-Isac E	2020-10-26	12501	18637	3305	14_68792945_C_A	rs1051533	1e-08				1.16	1.10259	1.2204	0.0144497	false
GCST007923	Medication use (drugs used in diabetes)	PMID:31015401	Wu Y	2019-04-23	305913		15272	14_68963653_G_A	rs2268967	1e-08	0.0800215	0.0526529	0.10739				0.0191932	false
GCST010555	Type 2 diabetes	PMID:32541925	Vujkovic M	2020-06-15	1114458		148726	14_69059590_C_T	rs4899280	1e-08	0.0276	0.0181604	0.0370396				0.051874	false
GCST90011298	Verbal-numerical reasoning	PMID:32895543	de la Fuente J	2020-09-07	171304			14_69242656_G_A	rs3173	1e-08							0.0999018	false
GCST007709	General factor of neuroticism	PMID:30867560	Hill WD	2019-03-13	270059			14_69236871_G_C	rs4902704	1e-08							0.115392	false
GCST003043	Inflammatory bowel disease [EA]	PMID:26192919	Liu JZ	2015-07-20	34652	61834	12882	14_68805067_A_G	rs10142466	1.08366e-08				0.943645	0.925065	0.962598	0.0124981	true
GCST006100	Strenuous sports or other exercises	PMID:29899525	Klimentidis YC	2018-06-13	350492		124842	14_69173400_C_A	rs7150127	1.1e-08				0.993293	0.991005	0.995586	0.107262	true
NEALE2_2178	Overall health rating		UKB Neale v2	2018-08-01	359681	0		14_68984339_GA_G	rs72718213	1.10083e-08	0.0098462	0.0064691	0.0132233				0.0897997	true
GCST006475	Depressed affect	PMID:29942085	Nagel M	2018-06-25	357957			14_69236871_G_C	rs4902704	1.183e-08	0.01353	0.00888088	0.0181791				0.157539	true
NEALE2_20127_raw	Neuroticism score		UKB Neale v2	2018-08-01	293006	0		14_69236871_G_C	rs4902704	1.22763e-08	0.0489778	0.0321245	0.0658311				0.135502	true
GCST006947	Feeling fed-up	PMID:29500382	Nagel M	2018-03-02	374971			14_69128196_T_C	rs1275411	1.254e-08	-0.0139282	-0.0187242	-0.00913209				0.134153	true
GCST90012106	Sex hormone-binding globulin levels adjusted for BMI	PMID:32042192	Ruth KS	2020-02-10	188908			14_68847337_A_AC	rs11376788	1.4e-08	0.00824157	0.00533693	0.0111462				0.014983	true
GCST90002403	Red blood cell count	PMID:32888494	Vuckovic D	2020-09-01	408112			14_69303723_C_T	rs2185493	1.4e-08	0.0119651	0.00783199	0.0160982				0.269114	true
GCST004629	Neutrophil count	PMID:27863252	Astle WJ	2016-11-17	170702			14_69374185_A_G	rs34112413	1.493e-08	0.0411942	0.026935	0.0554534				0.0469552	true
NEALE2_30040_raw	Mean corpuscular volume		UKB Neale v2	2018-08-01	350473	0		14_69694436_C_T	rs72723899	1.5146e-08	0.0773608	0.0505717	0.10415				0.00637443	true
GCST004633	Neutrophil percentage of white cells	PMID:27863252	Astle WJ	2016-11-17	171542			14_69434073_C_A	rs71423359	1.532e-08	0.0415077	0.0271286	0.0558867				0.0468859	true
GCST90025987	Eosinophil counts	PMID:34226706	Barton AR	2021-07-05	440275			14_68811487_C_T	rs4899260	1.6e-08	0.0133563	0.00881531	0.0178973				0.0134432	true
NEALE2_30080_raw	Platelet count		UKB Neale v2	2018-08-01	350474	0		14_68837250_C_CTG	rs111399156	1.69533e-08	-0.962929	-1.29752	-0.628333				0.0130231	true
GCST005232	Neuroticism	PMID:29255261	Luciano M	2017-12-18	329821	122867		14_69128196_T_C	rs1275411	1.84247e-08	-0.03134	-0.0422576	-0.0204224				0.107654	true
NEALE2_6150_100	None of the above | vascular/heart problems diagnosed by doctor		UKB Neale v2	2018-08-01	360420	0	106855	14_68793311_G_A	rs57786342	1.84637e-08				0.965708	0.954039	0.977519	0.0128107	true
GCST90002363	Red blood cell count	PMID:32888493	Chen MH	2020-09-01	545203			14_69303723_C_T	rs2185493	1.96e-08	0.010453	0.0068074	0.0140986				0.633752	true
NEALE2_30000_raw	White blood cell (leukocyte) count		UKB Neale v2	2018-08-01	350470	0		14_69434073_C_A	rs71423359	1.98937e-08	0.0559635	0.0364218	0.0755052				0.0349314	true
GCST007076	Respiratory diseases	PMID:30595370	Kichaev G	2018-12-27	459000			14_68793846_G_C	rs12889006	2e-08							0.0118711	false
GCST90019000	Medication use (glucocorticoids)	PMID:34594039	Sakaue S	2021-09-30	384426		30454	14_68799306_G_T	rs36132266	2e-08	-0.0484	-0.0653038	-0.0314962				0.0120672	false
GCST90011874	Noncognitive aspects of educational attainment	PMID:33414549	Demange PA	2021-01-07	510795			14_69028658_T_C	rs12885977	2e-08	-0.0419276	-0.0565708	-0.0272843				0.0392461	false
GCST010123	Sensitivity to environmental stress and adversity	PMID:31972866	Nagel M	2020-01-23	351827			14_69013664_A_G	rs761898	2e-08	0.01362	0.00886319	0.0183768				0.0853902	false
GCST007448	Normal facial asymmetry (angle of surface orientation score)	PMID:30631343	Rolfe S	2018-12-18	3186			14_69459341_G_T	rs8007933	2e-08							0.126593	false
NEALE2_6150_4	High blood pressure | vascular/heart problems diagnosed by doctor		UKB Neale v2	2018-08-01	360420	0	97139	14_68793311_G_A	rs57786342	2.03061e-08				1.03682	1.02381	1.05001	0.0128387	true
GCST004613	Sum neutrophil eosinophil counts	PMID:27863252	Astle WJ	2016-11-17	170384			14_69374185_A_G	rs34112413	2.229e-08	0.0407279	0.0264559	0.0549998				0.0469552	true
GCST006250	Intelligence	PMID:29942086	Savage JE	2018-06-25	269867			14_69250240_T_C	rs17106817	2.255e-08	-0.0169111	-0.0228395	-0.0109827				0.0515501	true
GCST90025959	C-reactive protein levels	PMID:34226706	Barton AR	2021-07-05	436939			14_68796882_T_C	rs1465788	2.4e-08	-0.0123059	-0.0166481	-0.00796368				0.0120802	true
NEALE2_2395_4	Pattern 4 | hair/balding pattern		UKB Neale v2	2018-08-01	165649	0	30225	14_69464235_A_C	rs61982405	2.41192e-08				0.914963	0.886841	0.943978	0.0447962	true
GCST90002385	High light scatter reticulocyte count	PMID:32888494	Vuckovic D	2020-09-01	408112			14_68931066_C_T	rs117494433	2.7e-08	-0.0649245	-0.0878016	-0.0420474				0.15843	true
NEALE2_20151_raw	Forced vital capacity (fvc); best measure		UKB Neale v2	2018-08-01	272338	0		14_69199128_C_T	rs56008928	2.86019e-08	-0.0109217	-0.0147788	-0.00706464				0.0491657	true
GCST90002404	Red cell distribution width	PMID:32888494	Vuckovic D	2020-09-01	408112			14_68788927_A_C	rs6740	2.9e-08	-0.0123423	-0.016702	-0.00798257				0.0116147	true
GCST90020025	Waist-to-hip ratio adjusted for BMI	PMID:34021172	Christakoudi S	2021-05-21	219872			14_68784198_T_C	rs7146217	3e-08	-0.0157153	-0.0212738	-0.0101568				0.0116083	false
GCST90020027	Waist-hip index	PMID:34021172	Christakoudi S	2021-05-21	219872			14_68784198_T_C	rs7146217	3e-08	-0.0158007	-0.0213894	-0.010212				0.0116083	false
GCST008489	Celiac disease	PMID:25920553	Coleman C	2015-04-29	878	24269	425	14_68805252_C_A	rs971290	3e-08							0.0126369	false
GCST007037	Educational attainment (years of education)	PMID:30595370	Kichaev G	2018-12-27	455000			14_69280329_G_A	rs11158800	3e-08							0.87119	false
NEALE2_6160_1	Leisure/social activities: Sports club or gym		UKB Neale v2	2018-08-01	360063		108473	14_69018630_G_A	rs440712	3.01551e-08	-0.0294948	-0.0399287	-0.0190608				0.324619	true
NEALE2_23127_raw	Trunk fat percentage		UKB Neale v2	2018-08-01	354619	0		14_69286652_T_G	rs12890931	3.03233e-08	0.0988939	0.0639042	0.133884				0.292948	true
GCST90025947	Serum alkaline phosphatase levels	PMID:34226706	Barton AR	2021-07-05	437896			14_69460242_G_A	rs11537776	3.1e-08	0.024302	0.0156033	0.0330007				0.0174938	true
GCST004620	Sum basophil neutrophil counts	PMID:27863252	Astle WJ	2016-11-17	170143			14_69374185_A_G	rs34112413	3.119e-08	0.040338	0.026053	0.0546231				0.0460323	true
SAIGE_250	Diabetes mellitus		UKB SAIGE	2018-10-24	408959	0	20203	14_68967670_G_T	rs1884634	3.37e-08				1.07638	1.04868	1.1048	0.038458	true
NEALE2_30150	Eosinophill count		UKB Neale v2	2018-08-01	349856	0		14_68773362_A_G	rs11624310	3.69272e-08	0.00975986	0.00628502	0.0132347				0.0135269	true
GCST001198	Multiple sclerosis	PMID:21833088	Sawcer S	2011-08-11	26621	11514	9772	14_68787474_C_T	rs4902647	3.806e-08				0.9021	0.869576	0.93584	0.0137489	true
GCST90018999	Medication use (adrenergics; inhalants)	PMID:34594039	Sakaue S	2021-09-30	355171		34760	14_68793846_G_C	rs12889006	4e-08							0.0117354	false
GCST006269	General cognitive ability	PMID:29844566	Davies G	2018-05-29	300486			14_69245720_T_G	rs28612284	4e-08	-5.51	-7.47684	-3.54316				0.302936	false
NEALE2_1950	Sensitivity / hurt feelings		UKB Neale v2	2018-08-01	350821	0	156066	14_69236871_G_C	rs4902704	4.01678e-08				1.02693	1.01723	1.03672	0.134636	true
GCST90026178	Hippurate levels	PMID:33437055	Panyard DJ	2021-01-12	291			14_69397717_G_A	rs140734049	4.056e-08	0.5758	0.370196	0.781404				0.377321	true
GCST90002406	Reticulocyte fraction of red cells	PMID:32888494	Vuckovic D	2020-09-01	408112			14_68767268_C_T	rs735292	4.5e-08	0.0155157	0.00995577	0.0210756				0.0128398	true
GCST005523	Celiac disease	PMID:22057235	Trynka G	2011-11-06	24269		12041	14_68792785_T_C	rs11851414	4.705e-08				1.128	1.08029	1.17782	0.014482	true
GCST90038616	Asthma	PMID:33959723	Donertas HM	2021-04-08	484598		56087	14_68793846_G_C	rs12889006	4.8e-08				0.996477	0.995209	0.997747	0.0121365	true
GCST90018942	Serum alkaline phosphatase levels	PMID:34594039	Sakaue S	2021-09-30	463178			14_69498895_G_A	rs61982431	5e-08	0.0236	0.0151147	0.0320853				0.0123423	false
GCST008930_3	Phosphatidylethanolamine-ether levels [PEO(18:1
